# Supplementary material for: TIGIT+Tfh show poor B-helper function and negatively correlate with SARS-CoV-2 antibody titre
Source: Front Immunol. 2024 May 29;15:1395684. doi: 10.3389/fimmu.2024.1395684 (PMC11167088; doi:10.3389/fimmu.2024.1395684)
Supplement: Supplementary file 1 [file Table_1.xlsx]

## Sheet: Suppl_patient_data
Patient ID	Gender	age	PCR test	Severity Group	S1 IgG titre	SARS-CoV-2 nAb
G221720900146	Female	33	no	suppl. oxygen	b.d.	No neutralisation
G221720900153	Female	64	yes	suppl. oxygen	high	Potent
G221720900169	Male	49	yes	suppl. oxygen	high	Strong
G221720900182	Female	95	yes	suppl. oxygen	medium	Strong
G221720900183	Female	89	yes	no suppl. oxygen	medium	Strong
G221720900184	Female	84	yes	suppl. oxygen	medium	Strong
G221720900187	Male	42	no	no suppl. oxygen	b.d.	No neutralisation
G221720900188	Male	49	yes	ICU	medium	Strong
G221720900190	Male	87	yes	suppl. oxygen	high	Potent
G221720900194	Female	46	no	no suppl. oxygen	low	Intermediate
G221720900197	Female	85	yes	no suppl. oxygen	medium	Intermediate
G221720900198	Male	36	yes	ICU	high	Potent
G221720900199	Male	70	yes	no suppl. oxygen	low	Intermediate
G221720900200	Female	82	yes	suppl. oxygen	medium	Intermediate
G221720900201	Female	84	yes	no suppl. oxygen	medium	Strong
G221720900203	Male	66	yes	no suppl. oxygen	low	Intermediate
G221720900204	Female	94	yes	suppl. oxygen	medium	Potent
G221720900213	Female	95	yes	no suppl. oxygen	low	Strong
G221720900214	Male	71	yes	ICU	high	Strong
G221720900220	Male	60	yes	ICU	medium	Potent
G221720900221	Female	55	yes	no suppl. oxygen	low	Intermediate
G221720900223	Female	69	yes	suppl. oxygen	high	Potent
G221720900224	Male	67	yes	ICU	medium	Strong
G221720900225	Female	88	yes	no suppl. oxygen	medium	Weak
G221720900227	Male	79	yes	suppl. oxygen	high	Strong
G221720900230	Male	74	yes	ICU	medium	Strong
G221720900231	Male	66	yes	ICU	high	Potent
G221720900232	Female	74	yes	no suppl. oxygen	medium	Weak
G221720900239	Female	59	yes	no suppl. oxygen	low	Weak
G221720900247	Male	88	yes	suppl. oxygen	medium	Strong
G221720900254	Female	69	yes	no suppl. oxygen	low	Intermediate
G221720900255	Female	39	yes	ICU	b.d.	No neutralisation
G221720900259	Female	91	yes	suppl. oxygen	medium	Intermediate
G221720900264	Female	84	yes	no suppl. oxygen	low	Intermediate
G221720900277	Female	70	yes	no suppl. oxygen	medium	Strong
G221720900278	Female	88	yes	no suppl. oxygen	high	Weak
